# Supplementary material for: Photovoltage-Driven Photoconductor Based on Horizontal p-n-p Junction
Source: Nanomaterials (Basel). 2024 Sep 12;14(18):1483. doi: 10.3390/nano14181483 (PMC11435119; doi:10.3390/nano14181483)
Supplement: Supplementary file 1 [file nanomaterials-14-01483-s001.zip]

Archive with 1 entries (1 files):
- nanomaterials-3188401-supplementary.pdf
